# Supplementary material for: Integration of Metabolome and Transcriptome Studies Reveals Flavonoids, Abscisic Acid, and Nitric Oxide Comodulating the Freezing Tolerance in Liriope spicata
Source: Front Plant Sci. 2022 Jan 27;12:764625. doi: 10.3389/fpls.2021.764625 (PMC8828910; doi:10.3389/fpls.2021.764625)
Supplement: Supplementary file 1 [file Table_1.XLSX]

## Sheet: Sheet1
Supplementary Table 1 Primers of qPCR analysis used in this study.
Primer name	primer sequence (5' to 3')
qACT1-F	CACATCTGCTGGAAAGTGCTG
qACT1-R	CCCTGGTATTGCTGACCGTAT
qNOS-F	ACCAATACAATCTGCTGTTCCG
qNOS-R	AGTGTCGAACAAGTTCCCTCC
qPAO-F	CCACGGATGGTCGTTTGA
qPAO-R	AGCAACCCCTGCGAGACTAC
