# Supplementary material for: Integration of Metabolome and Transcriptome Studies Reveals Flavonoids, Abscisic Acid, and Nitric Oxide Comodulating the Freezing Tolerance in Liriope spicata
Source: Front Plant Sci. 2022 Jan 27;12:764625. doi: 10.3389/fpls.2021.764625 (PMC8828910; doi:10.3389/fpls.2021.764625)
Supplement: Supplementary file 2 [file Table_2.XLSX]

## Sheet: Sheet1
Supplementary Table 2 Statistics of the numbers of differential genes (including up-regulation and down-regulation) for each comparison combination
compare	all	up	down	threshold
T1vsCK	14766	6792	7974	DESeq2 padj<0.05 |log2FoldChange|>1
T2vsCK	18128	8341	9787	DESeq2 padj<0.05 |log2FoldChange|>1
T3vsCK	14376	6464	7912	DESeq2 padj<0.05 |log2FoldChange|>1
T4vsCK	18303	8309	9994	DESeq2 padj<0.05 |log2FoldChange|>1
T5vsCK	18255	8379	9876	DESeq2 padj<0.05 |log2FoldChange|>1
T2vsT1	383	14	369	DESeq2 padj<0.05 |log2FoldChange|>1
T3vsT1	61	18	43	DESeq2 padj<0.05 |log2FoldChange|>1
T4vsT1	251	37	214	DESeq2 padj<0.05 |log2FoldChange|>1
T5vsT1	956	155	801	DESeq2 padj<0.05 |log2FoldChange|>1
T3vsT2	15	13	2	DESeq2 padj<0.05 |log2FoldChange|>1
T4vsT3	31	13	18	DESeq2 padj<0.05 |log2FoldChange|>1
T5vsT4	1	0	1	DESeq2 padj<0.05 |log2FoldChange|>1
