# Supplementary material for: Integration of Metabolome and Transcriptome Studies Reveals Flavonoids, Abscisic Acid, and Nitric Oxide Comodulating the Freezing Tolerance in Liriope spicata
Source: Front Plant Sci. 2022 Jan 27;12:764625. doi: 10.3389/fpls.2021.764625 (PMC8828910; doi:10.3389/fpls.2021.764625)
Supplement: Supplementary file 3 [file Table_3.XLSX]

## Sheet: T1 vs CK
The top20 enriched KEGG pathway of upregulated differentially expressed genes in T1 vs CK.
pathway_term	rich_factor	qvalue	gene_number
Ribosome	0.316891	5.10193e-27	212
Flavonoid biosynthesis	0.307692	0.0512711	20
Lysine biosynthesis	0.37931	0.133543	11
Protein export	0.235294	0.160919	24
Purine metabolism	0.181818	0.160919	58
Photosynthesis	0.227723	0.18769	23
RNA degradation	0.178988	0.307318	46
Flavone and flavonol biosynthesis	0.5	0.474892	4
Ascorbate and aldarate metabolism	0.204082	0.474892	20
C5-Branched dibasic acid metabolism	0.357143	0.557274	5
Phenylalanine metabolism	0.215385	0.557274	14
Glutathione metabolism	0.177215	0.589481	28
Monobactam biosynthesis	0.277778	0.790439	5
Carotenoid biosynthesis	0.208333	0.790439	10
Valine, leucine and isoleucine biosynthesis	0.208333	0.790439	10
Zeatin biosynthesis	0.307692	0.790439	4
Glycerophospholipid metabolism	0.162162	0.790439	30
Cutin, suberine and wax biosynthesis	0.214286	0.999393	6
Ubiquinone and other terpenoid-quinone biosynthesis	0.173333	0.999393	13
Mismatch repair	0.168539	0.999393	15

## Sheet: T2 vs CK
The top20 enriched KEGG pathway of upregulated differentially expressed genes in T2 vs CK.
pathway_term	rich_factor	qvalue	gene_number
Ribosome	0.210762	6.06059e-05	141
Flavonoid biosynthesis	0.338462	0.0188002	22
Phenylalanine metabolism	0.292308	0.126201	19
Purine metabolism	0.191223	0.175394	61
Protein export	0.215686	0.633439	22
Flavone and flavonol biosynthesis	0.5	0.633439	4
Photosynthesis	0.207921	0.633439	21
Fructose and mannose metabolism	0.195489	0.633439	26
RNA degradation	0.175097	0.633439	45
Ascorbate and aldarate metabolism	0.204082	0.633439	20
Lysine biosynthesis	0.275862	0.633439	8
Ubiquinone and other terpenoid-quinone biosynthesis	0.2	0.950518	15
Cutin, suberine and wax biosynthesis	0.25	0.950518	7
Monobactam biosynthesis	0.277778	0.988621	5
Valine, leucine and isoleucine biosynthesis	0.208333	0.988621	10
Tyrosine metabolism	0.19403	0.988621	13
C5-Branched dibasic acid metabolism	0.285714	0.998242	4
Circadian rhythm - plant	0.172131	0.998242	21
Glycerophospholipid metabolism	0.162162	0.998242	30
Pyrimidine metabolism	0.156398	0.998242	33

## Sheet: T3 vs CK
The top20 enriched KEGG pathway of upregulated differentially expressed genes in T3 vs CK.
pathway_term	rich_factor	qvalue	gene_number
Ribosome	0.282511	2.25167e-21	189
Purine metabolism	0.178683	0.231081	57
Flavonoid biosynthesis	0.246154	0.376807	16
RNA degradation	0.175097	0.376807	45
Flavone and flavonol biosynthesis	0.5	0.729208	4
Protein export	0.176471	0.999729	18
Fructose and mannose metabolism	0.165414	0.999729	22
Glycerophospholipid metabolism	0.156757	0.999729	29
C5-Branched dibasic acid metabolism	0.285714	0.999729	4
Oxidative phosphorylation	0.146758	0.999729	43
Mismatch repair	0.168539	0.999729	15
Cutin, suberine and wax biosynthesis	0.214286	0.999729	6
Valine, leucine and isoleucine biosynthesis	0.1875	0.999729	9
Lysine biosynthesis	0.206897	0.999729	6
Isoquinoline alkaloid biosynthesis	0.206897	0.999729	6
Arginine and proline metabolism	0.154412	0.999729	21
Butanoate metabolism	0.189189	0.999729	7
Monobactam biosynthesis	0.222222	0.999729	4
Pyrimidine metabolism	0.14218	0.999729	30
Ascorbate and aldarate metabolism	0.153061	0.999729	15

## Sheet: T4 vs CK
The top20 enriched KEGG pathway of upregulated differentially expressed genes in T4 vs CK.
pathway_term	rich_factor	qvalue	gene_number
Ribosome	0.278027	9.00728e-14	186
Purine metabolism	0.210031	0.110192	67
Flavonoid biosynthesis	0.307692	0.110192	20
Protein export	0.245098	0.319665	25
Lysine biosynthesis	0.310345	0.869779	9
Flavone and flavonol biosynthesis	0.5	0.949206	4
Phenylalanine metabolism	0.230769	0.949206	15
Nucleotide excision repair	0.183007	0.949206	28
Cutin, suberine and wax biosynthesis	0.25	0.949206	7
DNA replication	0.185484	0.949206	23
Monobactam biosynthesis	0.277778	0.949206	5
Mismatch repair	0.191011	0.949206	17
Fructose and mannose metabolism	0.180451	0.949206	24
RNA degradation	0.167315	0.949206	43
Oxidative phosphorylation	0.163823	0.949206	48
C5-Branched dibasic acid metabolism	0.285714	0.949206	4
Ascorbate and aldarate metabolism	0.183673	0.949206	18
Galactose metabolism	0.177419	0.949206	22
Citrate cycle (TCA cycle)	0.170732	0.949206	28
Glutathione metabolism	0.170886	0.949206	27

## Sheet: T5 vs CK
The top20 enriched KEGG pathway of upregulated differentially expressed genes in T5 vs CK.
pathway_term	rich_factor	qvalue	gene_number
Ribosome	0.218236	9.26582e-06	146
Flavonoid biosynthesis	0.307692	0.0985477	20
Purine metabolism	0.194357	0.186997	62
Phenylalanine metabolism	0.261538	0.394552	17
Protein export	0.22549	0.445002	23
RNA degradation	0.178988	0.724226	46
Flavone and flavonol biosynthesis	0.5	0.724226	4
Glycerophospholipid metabolism	0.183784	0.795582	34
Isoquinoline alkaloid biosynthesis	0.275862	0.804404	8
Tyrosine metabolism	0.208955	0.951086	14
Ascorbate and aldarate metabolism	0.193878	0.951086	19
Nucleotide excision repair	0.176471	0.966598	27
Cutin, suberine and wax biosynthesis	0.25	0.966598	7
Inositol phosphate metabolism	0.171598	0.966598	29
Zeatin biosynthesis	0.307692	0.966598	4
DNA replication	0.177419	0.966598	22
Photosynthesis	0.178218	0.995192	18
Circadian rhythm - plant	0.172131	0.995192	21
Mismatch repair	0.179775	0.995192	16
Ribosome biogenesis in eukaryotes	0.155102	0.995192	38
