# Supplementary material for: Integration of Metabolome and Transcriptome Studies Reveals Flavonoids, Abscisic Acid, and Nitric Oxide Comodulating the Freezing Tolerance in Liriope spicata
Source: Front Plant Sci. 2022 Jan 27;12:764625. doi: 10.3389/fpls.2021.764625 (PMC8828910; doi:10.3389/fpls.2021.764625)
Supplement: Supplementary file 4 [file Table_4.XLSX]

## Sheet: T1 vs CK
The top20 enriched KEGG pathway of downregulated differentially expressed genes in T1 vs CK.
pathway_term	rich_factor	qvalue	gene_number
Linoleic acid metabolism	0.75	3.75e-09	24
Photosynthesis - antenna proteins	0.609756	1.8e-08	25
Plant-pathogen interaction	0.232836	2.97e-08	78
alpha-Linolenic acid metabolism	0.376344	8.8e-08	35
Fatty acid elongation	0.5	6.34e-07	23
Stilbenoid, diarylheptanoid and gingerol biosynthesis	0.477273	3.88e-06	21
Phenylpropanoid biosynthesis	0.208889	0.000355014	47
Tryptophan metabolism	0.234568	0.0279425	19
Plant hormone signal transduction	0.155673	0.0289169	59
Nitrogen metabolism	0.241935	0.0501763	15
Cysteine and methionine metabolism	0.174863	0.0531345	32
Monoterpenoid biosynthesis	0.5	0.0897987	5
Glycerolipid metabolism	0.174825	0.108748	25
Glycine, serine and threonine metabolism	0.162791	0.143173	28
Alanine, aspartate and glutamate metabolism	0.173228	0.143173	22
Sesquiterpenoid and triterpenoid biosynthesis	0.333333	0.143173	6
Photosynthesis	0.178218	0.177479	18
Indole alkaloid biosynthesis	0.5	0.281861	3
Caffeine metabolism	0.333333	0.563178	3
Lysine biosynthesis	0.206897	0.563178	6

## Sheet: T2 vs CK
The top20 enriched KEGG pathway of downregulated differentially expressed genes in T2 vs CK.
pathway_term	rich_factor	qvalue	gene_number
alpha-Linolenic acid metabolism	0.473118	1.73036e-06	44
Plant-pathogen interaction	0.298507	1.99879e-06	100
Linoleic acid metabolism	0.75	2.51361e-06	24
Photosynthesis - antenna proteins	0.634146	6.02375e-06	26
Fatty acid elongation	0.5	0.000470765	23
Stilbenoid, diarylheptanoid and gingerol biosynthesis	0.5	0.00059034	22
Tryptophan metabolism	0.320988	0.0295211	26
Photosynthesis	0.29703	0.0312226	30
Phenylpropanoid biosynthesis	0.244444	0.0312226	55
Nitrogen metabolism	0.33871	0.0326034	21
Protein processing in endoplasmic reticulum	0.21097	0.0408953	100
Fatty acid degradation	0.259615	0.148052	27
Alanine, aspartate and glutamate metabolism	0.23622	0.265312	30
Monoterpenoid biosynthesis	0.5	0.340278	5
Glycerolipid metabolism	0.223776	0.340278	32
Cysteine and methionine metabolism	0.213115	0.345958	39
Pyruvate metabolism	0.208955	0.345958	42
Limonene and pinene degradation	0.4	0.345958	6
Plant hormone signal transduction	0.192612	0.345958	73
Biosynthesis of unsaturated fatty acids	0.26	0.424205	13

## Sheet: T3 vs CK
The top20 enriched KEGG pathway of downregulated differentially expressed genes in T3 vs CK.
pathway_term	rich_factor	qvalue	gene_number
alpha-Linolenic acid metabolism	0.44086	5.59092e-09	41
Linoleic acid metabolism	0.75	1.25958e-08	24
Photosynthesis - antenna proteins	0.585366	3.09608e-07	24
Plant-pathogen interaction	0.235821	6.60325e-07	79
Fatty acid elongation	0.456522	3.72219e-05	21
Stilbenoid, diarylheptanoid and gingerol biosynthesis	0.431818	0.00018113	19
Phenylpropanoid biosynthesis	0.191111	0.0281181	43
Nitrogen metabolism	0.274194	0.0309433	17
Photosynthesis	0.227723	0.0409364	23
Tryptophan metabolism	0.234568	0.0615808	19
Alanine, aspartate and glutamate metabolism	0.204724	0.0640633	26
Cysteine and methionine metabolism	0.185792	0.0682068	34
Monoterpenoid biosynthesis	0.5	0.120937	5
Starch and sucrose metabolism	0.154255	0.150703	58
ABC transporters	0.225806	0.153644	14
Sesquiterpenoid and triterpenoid biosynthesis	0.333333	0.214488	6
Brassinosteroid biosynthesis	0.266667	0.231436	8
Caffeine metabolism	0.444444	0.231436	4
Plant hormone signal transduction	0.147757	0.231436	56
Limonene and pinene degradation	0.333333	0.265229	5

## Sheet: T4 vs CK
The top20 enriched KEGG pathway of downregulated differentially expressed genes in T4 vs CK.
pathway_term	rich_factor	qvalue	gene_number
alpha-Linolenic acid metabolism	0.462366	4.80837e-06	43
Linoleic acid metabolism	0.75	4.80837e-06	24
Photosynthesis - antenna proteins	0.609756	2.99093e-05	25
Plant-pathogen interaction	0.280597	4.46105e-05	94
Stilbenoid, diarylheptanoid and gingerol biosynthesis	0.5	0.000863548	22
Fatty acid elongation	0.478261	0.00120527	22
Tryptophan metabolism	0.320988	0.0354035	26
Phenylpropanoid biosynthesis	0.244444	0.042324	55
Nitrogen metabolism	0.33871	0.042324	21
Plant hormone signal transduction	0.211082	0.140373	80
Alanine, aspartate and glutamate metabolism	0.244094	0.214194	31
Limonene and pinene degradation	0.466667	0.214194	7
Glycerolipid metabolism	0.237762	0.214194	34
Carbon fixation in photosynthetic organisms	0.224599	0.218585	42
Fatty acid degradation	0.25	0.218585	26
Photosynthesis	0.247525	0.237627	25
Histidine metabolism	0.288462	0.237627	15
Monoterpenoid biosynthesis	0.5	0.281481	5
Biosynthesis of unsaturated fatty acids	0.28	0.281481	14
Starch and sucrose metabolism	0.196809	0.281481	74

## Sheet: T5 vs CK
The top20 enriched KEGG pathway of downregulated differentially expressed genes in T5 vs CK.
pathway_term	rich_factor	qvalue	gene_number
alpha-Linolenic acid metabolism	0.483871	1.58751e-06	45
Linoleic acid metabolism	0.75	6.27928e-06	24
Plant-pathogen interaction	0.280597	0.000108368	94
Photosynthesis - antenna proteins	0.560976	0.000221465	23
Fatty acid elongation	0.5	0.000724478	23
Stilbenoid, diarylheptanoid and gingerol biosynthesis	0.5	0.000892263	22
Tryptophan metabolism	0.345679	0.0120419	28
Nitrogen metabolism	0.322581	0.103501	20
Fatty acid degradation	0.278846	0.103501	29
Photosynthesis	0.277228	0.112184	28
Alanine, aspartate and glutamate metabolism	0.251969	0.189396	32
Carbon fixation in photosynthetic organisms	0.229947	0.215928	43
Limonene and pinene degradation	0.466667	0.215928	7
Protein processing in endoplasmic reticulum	0.200422	0.215928	95
Glycerolipid metabolism	0.237762	0.215928	34
Pyruvate metabolism	0.223881	0.215928	45
Caffeine metabolism	0.555556	0.238277	5
Histidine metabolism	0.288462	0.249758	15
Plant hormone signal transduction	0.200528	0.270103	76
Monoterpenoid biosynthesis	0.5	0.270103	5
