# Supplementary material for: Integration of Metabolome and Transcriptome Studies Reveals Flavonoids, Abscisic Acid, and Nitric Oxide Comodulating the Freezing Tolerance in Liriope spicata
Source: Front Plant Sci. 2022 Jan 27;12:764625. doi: 10.3389/fpls.2021.764625 (PMC8828910; doi:10.3389/fpls.2021.764625)
Supplement: Supplementary file 5 [file Table_5.XLSX]

## Sheet: Sheet1
Supplementary Table 5 The Change in expression of transcription factors that response to freezing stress in Liriope spicata leaves.
TF	up_T1 vs CK	down_T1 vs CK	up_T2 vs CK	down_T2 vs CK	up_T3 vs CK	down_T3 vs CK	up_T4 vs CK	down_T4 vs CK	up_T5 vs CK	down_T5 vs CK	up_freezing vs control	down_freezing vs control	total
AP2/ERF	11	33	8	35	9	40	10	35	11	34	6	29	101
AUX/IAA	5	15	6	14	2	14	5	14	3	14	2	14	62
B3	9	4	8	4	10	4	9	5	8	7	7	3	56
bHLH	3	17	3	17	2	13	3	18	2	17	1	12	65
bZIP	9	3	12	4	10	3	12	4	13	4	7	3	46
C2C2	14	13	12	15	13	13	15	14	14	13	8	11	76
C2H2	9	10	12	16	9	13	12	18	12	15	9	6	114
FAR1	5	13	6	20	3	13	5	21	5	23	2	11	104
GARP-G2-like	4	11	4	8	5	9	5	8	6	9	3	7	46
GRAS	6	3	6	2	5	4	6	6	7	2	5	1	45
HSF	6	1	6	1	6	0	6	2	6	1	6	0	23
MADS	8	0	9	0	4	0	13	0	9	0	3	0	45
mTERF	7	5	6	9	4	6	4	11	6	9	3	4	53
MYB	10	25	14	32	11	20	14	29	18	29	8	14	148
NAC	18	10	15	16	19	11	17	16	16	15	11	10	71
TCP	0	8	0	11	0	10	0	10	0	10	0	8	25
Tify	2	12	2	12	2	11	2	13	2	12	2	11	20
TRAF	4	5	3	6	4	4	5	6	5	7	3	4	29
Trihelix	2	9	3	11	3	7	2	11	3	10	2	7	27
WRKY	10	42	10	45	10	35	12	44	10	48	8	32	104
