# Supplementary material for: Integration of Metabolome and Transcriptome Studies Reveals Flavonoids, Abscisic Acid, and Nitric Oxide Comodulating the Freezing Tolerance in Liriope spicata
Source: Front Plant Sci. 2022 Jan 27;12:764625. doi: 10.3389/fpls.2021.764625 (PMC8828910; doi:10.3389/fpls.2021.764625)
Supplement: Supplementary file 6 [file Table_6.XLSX]

## Sheet: T1 vs CK
KEGG enrichment of differentially expressed metabolites_T1 vs CK
MapID	MapTitle	Pvalue	x	y	n	N	EnrichDirect	MetaIDs	kegg_cpd_id
map00710	Carbon fixation in photosynthetic organisms	0.00866768	7	11	56	212	Over	Malate, Phosphoenolpyruvic acid, D-Fructose 6-phosphate, D-Erythrose 4-phosphate, Malic acid, D-Sedoheptulose 7-phosphate, Ribose 5-phosphate	cpd:C00711;cpd:C00149,cpd:C00074,cpd:C00085,cpd:C00279,cpd:C00711;cpd:C00149,cpd:C05382,cpd:C00117
map00944	Flavone and flavonol biosynthesis	0.0316347	5	8	56	212	Over	Rutin, Trifolin, Astragalin, Luteolin 7-O-glucoside, Chrysoeriol	cpd:C05625,cpd:C12626,cpd:C12249,cpd:C03951,cpd:C04293
map00440	Phosphonate and phosphinate metabolism	0.0573521	3	4	56	212	Over	Phosphoenolpyruvic acid, 2-Aminoethylphosphonate, Ribose 5-phosphate	cpd:C00074,cpd:C03557,cpd:C00117
map01200	Carbon metabolism	0.0801663	8	17	56	212	Over	Malate, Phosphoenolpyruvic acid, D-Fructose 6-phosphate, D-Erythrose 4-phosphate, 10-Formyl-THF, Malic acid, D-Sedoheptulose 7-phosphate, Ribose 5-phosphate	cpd:C00711;cpd:C00149,cpd:C00074,cpd:C00085,cpd:C00279,cpd:C00234,cpd:C00711;cpd:C00149,cpd:C05382,cpd:C00117
map01110	Biosynthesis of secondary metabolites	0.135596	26	79	56	212	Over	Malate, Phosphoenolpyruvic acid, Adenosine 5'-monophosphate, Rutin, D-Erythrose 4-phosphate, Ferulic Acid, Afzelechin, Mevalonic acid, Astragalin, L-Argininosuccinate, Xanthine, Curcumin, Dihydromyricetin, Coniferyl aldehyde, Tryptamine, Tyramine, L-Pipecolate, L-Saccharopine, p-Coumaric acid, Pipecolic acid, L-Valine, Scopolamine, Malic acid, D-Mannose 6-phosphate, D-Sedoheptulose 7-phosphate, R…	cpd:C00711;cpd:C00149,cpd:C00074,cpd:C00020,cpd:C05625,cpd:C00279,cpd:C01494,cpd:C09320,cpd:C00418,cpd:C12249,cpd:C03406,cpd:C00385,cpd:C10443,cpd:C02906,cpd:C02666,cpd:C00398,cpd:C00483,cpd:C00408,cpd:C00449,cpd:C00811,cpd:C00408,cpd:C00183,cpd:C01851,cpd:C00711;cpd:C00149,cpd:C00275,cpd:C05382,cpd:C00117
map00310	Lysine degradation	0.189707	3	6	56	212	Over	L-Pipecolate, L-Saccharopine, Pipecolic acid	cpd:C00408,cpd:C00449,cpd:C00408
map00670	One carbon pool by folate	0.264151	1	1	56	212	Over	10-Formyl-THF	cpd:C00234
map00900	Terpenoid backbone biosynthesis	0.264151	1	1	56	212	Over	Mevalonic acid	cpd:C00418
map00942	Anthocyanin biosynthesis	0.264151	1	1	56	212	Over	Cyanidin 3-O-glucoside	cpd:C08604
map00130	Ubiquinone and other terpenoid-quinone biosynthesis	0.284953	2	4	56	212	Over	Homogentisic Acid, p-Coumaric acid	cpd:C00544,cpd:C00811
map00350	Tyrosine metabolism	0.297325	4	10	56	212	Over	Homogentisic Acid, 3,4-Dihydroxyphenylacetic acid, Tyramine, p-Coumaric acid	cpd:C00544,cpd:C01161,cpd:C00483,cpd:C00811
map00230	Purine metabolism	0.375027	6	16	56	212	Over	dGDP, Adenosine 5'-monophosphate, Xanthine, Adenosine-3'-monophosphate, 2'-Deoxyadenosine 5'-monophosphate, Ribose 5-phosphate	cpd:C00361,cpd:C00020,cpd:C00385,cpd:C01367,cpd:C00360,cpd:C00117
map00500	Starch and sucrose metabolism	0.383972	3	7	56	212	Over	D-Glucose 6-phosphate, D-Fructose 6-phosphate, Trehalose 6-phosphate	cpd:C00092,cpd:C00085,cpd:C00689
map00620	Pyruvate metabolism	0.437932	3	8	56	212	Over	Malate, Phosphoenolpyruvic acid, Malic acid	cpd:C00711;cpd:C00149,cpd:C00074,cpd:C00711;cpd:C00149
map00760	Nicotinate and nicotinamide metabolism	0.437932	3	8	56	212	Over	Trigonelline, beta-Nicotinamide mononucleotide, Niacinamide	cpd:C01004,cpd:C00455,cpd:C00153
map00960	Tropane, piperidine and pyridine alkaloid biosynthesis	0.437932	3	8	56	212	Over	L-Pipecolate, Pipecolic acid, Scopolamine	cpd:C00408,cpd:C00408,cpd:C01851
map00232	Caffeine metabolism	0.459447	1	2	56	212	Over	Xanthine	cpd:C00385
map00562	Inositol phosphate metabolism	0.459447	1	2	56	212	Over	D-Glucose 6-phosphate	cpd:C00092
map04122	Sulfur relay system	0.459447	1	2	56	212	Over	Thiamin	cpd:C00378
map00950	Isoquinoline alkaloid biosynthesis	0.609358	2	5	56	212	Over	Tyramine, p-Coumaric acid	cpd:C00483,cpd:C00811
map00941	Flavonoid biosynthesis	0.655782	2	6	56	212	Over	Afzelechin, Dihydromyricetin	cpd:C09320,cpd:C02906
map00020	Citrate cycle (TCA cycle)	0.701349	3	9	56	212	Over	Malate, Phosphoenolpyruvic acid, Malic acid	cpd:C00711;cpd:C00149,cpd:C00074,cpd:C00711;cpd:C00149
map00030	Pentose phosphate pathway	0.701349	3	9	56	212	Over	D-Erythrose 4-phosphate, D-Sedoheptulose 7-phosphate, Ribose 5-phosphate	cpd:C00279,cpd:C05382,cpd:C00117
map00380	Tryptophan metabolism	0.701349	3	9	56	212	Over	Kynurenic acid, Tryptamine, Xanthurenic acid	cpd:C01717,cpd:C00398,cpd:C02470
map00940	Phenylpropanoid biosynthesis	0.76474	4	14	56	212	Over	Ferulic Acid, Coniferyl aldehyde, Spermidine, p-Coumaric acid	cpd:C01494,cpd:C02666,cpd:C00315,cpd:C00811
map01100	Metabolic pathways	0.820968	40	147	56	212	Over	dGDP, Malate, D-Glucose 6-phosphate, Phosphoenolpyruvic acid, D-Fructose 6-phosphate, Adenosine 5'-monophosphate, Homogentisic Acid, Rutin, D-Erythrose 4-phosphate, Ferulic Acid, Trehalose 6-phosphate, Mevalonic acid, Vitamin D3, Creatine, 3,4-Dihydroxyphenylacetic acid, L-Argininosuccinate, Xanthine, Coniferyl aldehyde, Kynurenic acid, beta-Nicotinamide mononucleotide, Spermidine, 10-Formyl-THF,…	cpd:C00361,cpd:C00711;cpd:C00149,cpd:C00092,cpd:C00074,cpd:C00085,cpd:C00020,cpd:C00544,cpd:C05625,cpd:C00279,cpd:C01494,cpd:C00689,cpd:C00418,cpd:C05443,cpd:C00300,cpd:C01161,cpd:C03406,cpd:C00385,cpd:C02666,cpd:C01717,cpd:C00455,cpd:C00315,cpd:C00234,cpd:C00398,cpd:C02765,cpd:C00378,cpd:C00408,cpd:C02714,cpd:C00449,cpd:C00153,cpd:C03557,cpd:C00360,cpd:C00819,cpd:C00811,cpd:C00408,cpd:C00183,cpd…
map01230	Biosynthesis of amino acids	1	7	26	56	212	Over	Phosphoenolpyruvic acid, D-Erythrose 4-phosphate, L-Argininosuccinate, L-Saccharopine, L-Valine, D-Sedoheptulose 7-phosphate, Ribose 5-phosphate	cpd:C00074,cpd:C00279,cpd:C03406,cpd:C00449,cpd:C00183,cpd:C05382,cpd:C00117
map00051	Fructose and mannose metabolism	1	1	3	56	212	Over	D-Mannose 6-phosphate	cpd:C00275
map00100	Steroid biosynthesis	1	1	3	56	212	Over	Vitamin D3	cpd:C05443
map00280	Valine, leucine and isoleucine degradation	1	1	3	56	212	Over	L-Valine	cpd:C00183
map00730	Thiamine metabolism	1	1	3	56	212	Over	Thiamin	cpd:C00378
map00770	Pantothenate and CoA biosynthesis	1	1	3	56	212	Over	L-Valine	cpd:C00183
map00901	Indole alkaloid biosynthesis	1	1	3	56	212	Over	Tryptamine	cpd:C00398
map00908	Zeatin biosynthesis	1	1	3	56	212	Over	Adenosine 5'-monophosphate	cpd:C00020
Note:	(1) MapID: ID of the enriched KEGG Pathway
	(2) MapTitle: the name of the enriched KEGG Pathway
	(3) Pvalue: P value of enrichment analysis
	(4) x: The number of different metabolites related to the pathway
	(5) y: the number of background (all) metabolites related to the pathway
	(6) n: the number of different metabolites annotated by KEGG
	(7) N: the number of background (all) metabolites annotated by KEGG
	(8) Enrich Direct: Enrich Direct, Over represents enrichment, ie x/n＞y/N
	(9) MetaIDs: List of enriched metabolites
	(10) kegg_cpd_id: ID of KEGG database metabolite

## Sheet: T2 vs CK
KEGG enrichment of differentially expressed metabolites_T2 vs CK
MapID	MapTitle	Pvalue	x	y	n	N	EnrichDirect	MetaIDs	kegg_cpd_id
map00944	Flavone and flavonol biosynthesis	0.052329	5	8	63	212	Over	Rutin, Trifolin, Astragalin, Luteolin 7-O-glucoside, Chrysoeriol	cpd:C05625,cpd:C12626,cpd:C12249,cpd:C03951,cpd:C04293
map00310	Lysine degradation	0.0654408	4	6	63	212	Over	2-Oxoadipic acid, Allysine, L-Saccharopine, Pipecolic acid	cpd:C00322,cpd:C04076,cpd:C00449,cpd:C00408
map00440	Phosphonate and phosphinate metabolism	0.0796126	3	4	63	212	Over	Phosphoenolpyruvic acid, 2-Aminoethylphosphonate, Ribose 5-phosphate	cpd:C00074,cpd:C03557,cpd:C00117
map00710	Carbon fixation in photosynthetic organisms	0.0881349	6	11	63	212	Over	Malate, Phosphoenolpyruvic acid, D-Fructose 6-phosphate, Malic acid, D-Sedoheptulose 7-phosphate, Ribose 5-phosphate	cpd:C00711;cpd:C00149,cpd:C00074,cpd:C00085,cpd:C00711;cpd:C00149,cpd:C05382,cpd:C00117
map00300	Lysine biosynthesis	0.156812	3	5	63	212	Over	2-Oxoadipic acid, Allysine, L-Saccharopine	cpd:C00322,cpd:C04076,cpd:C00449
map01100	Metabolic pathways	0.213587	48	147	63	212	Over	dGDP, dGMP, Malate, D-Glucose 6-phosphate, Phosphoenolpyruvic acid, D-Fructose 6-phosphate, Adenosine 5'-monophosphate, Taurine, Homogentisic Acid, Rutin, Ferulic Acid, Trehalose 6-phosphate, Mevalonic acid, Vitamin D3, 2-Oxoadipic acid, Creatine, 3,4-Dihydroxyphenylacetic acid, L-Argininosuccinate, Allysine, Coniferyl aldehyde, Caffeic Acid, beta-Nicotinamide mononucleotide, Spermidine, Nicotini…	cpd:C00361,cpd:C00362,cpd:C00711;cpd:C00149,cpd:C00092,cpd:C00074,cpd:C00085,cpd:C00020,cpd:C00245,cpd:C00544,cpd:C05625,cpd:C01494,cpd:C00689,cpd:C00418,cpd:C05443,cpd:C00322,cpd:C00300,cpd:C01161,cpd:C03406,cpd:C04076,cpd:C02666,cpd:C01197;cpd:C01481,cpd:C00455,cpd:C00315,cpd:C00253,cpd:C00234,cpd:C00398,cpd:C02765,cpd:C10164,cpd:C00378,cpd:C02714,cpd:C00449,cpd:C00153,cpd:C00847,cpd:C03557,cpd…
map00760	Nicotinate and nicotinamide metabolism	0.241217	4	8	63	212	Over	Trigonelline, beta-Nicotinamide mononucleotide, Nicotinic Acid, Niacinamide	cpd:C01004,cpd:C00455,cpd:C00253,cpd:C00153
map00960	Tropane, piperidine and pyridine alkaloid biosynthesis	0.241217	4	8	63	212	Over	Allysine, Nicotinic Acid, Pipecolic acid, Scopolamine	cpd:C04076,cpd:C00253,cpd:C00408,cpd:C01851
map00670	One carbon pool by folate	0.29717	1	1	63	212	Over	10-Formyl-THF	cpd:C00234
map00900	Terpenoid backbone biosynthesis	0.29717	1	1	63	212	Over	Mevalonic acid	cpd:C00418
map00942	Anthocyanin biosynthesis	0.29717	1	1	63	212	Over	Cyanidin 3-O-glucoside	cpd:C08604
map00940	Phenylpropanoid biosynthesis	0.36282	6	14	63	212	Over	Ferulic Acid, Coniferyl aldehyde, Caffeic Acid, Spermidine, Chlorogenic Acid, p-Coumaric acid	cpd:C01494,cpd:C02666,cpd:C01197;cpd:C01481,cpd:C00315,cpd:C00852,cpd:C00811
map01200	Carbon metabolism	0.422952	7	17	63	212	Over	Malate, Phosphoenolpyruvic acid, D-Fructose 6-phosphate, 10-Formyl-THF, Malic acid, D-Sedoheptulose 7-phosphate, Ribose 5-phosphate	cpd:C00711;cpd:C00149,cpd:C00074,cpd:C00085,cpd:C00234,cpd:C00711;cpd:C00149,cpd:C05382,cpd:C00117
map00500	Starch and sucrose metabolism	0.426473	3	7	63	212	Over	D-Glucose 6-phosphate, D-Fructose 6-phosphate, Trehalose 6-phosphate	cpd:C00092,cpd:C00085,cpd:C00689
map00562	Inositol phosphate metabolism	0.50702	1	2	63	212	Over	D-Glucose 6-phosphate	cpd:C00092
map04122	Sulfur relay system	0.50702	1	2	63	212	Over	Thiamin	cpd:C00378
map01110	Biosynthesis of secondary metabolites	0.529376	26	79	63	212	Over	Malate, Phosphoenolpyruvic acid, Adenosine 5'-monophosphate, Rutin, Ferulic Acid, Afzelechin, Mevalonic acid, Astragalin, L-Argininosuccinate, Allysine, Curcumin, Coniferyl aldehyde, Caffeic Acid, Nicotinic Acid, Tryptamine, Chlorogenic Acid, L-Saccharopine, L-Citrulline, p-Coumaric acid, Pipecolic acid, L-Valine, Scopolamine, Malic acid, D-Mannose 6-phosphate, D-Sedoheptulose 7-phosphate, Ribose…	cpd:C00711;cpd:C00149,cpd:C00074,cpd:C00020,cpd:C05625,cpd:C01494,cpd:C09320,cpd:C00418,cpd:C12249,cpd:C03406,cpd:C04076,cpd:C10443,cpd:C02666,cpd:C01197;cpd:C01481,cpd:C00253,cpd:C00398,cpd:C00852,cpd:C00449,cpd:C00327,cpd:C00811,cpd:C00408,cpd:C00183,cpd:C01851,cpd:C00711;cpd:C00149,cpd:C00275,cpd:C05382,cpd:C00117
map00230	Purine metabolism	0.570137	6	16	63	212	Over	dGDP, dGMP, Adenosine 5'-monophosphate, Adenosine-3'-monophosphate, 2'-Deoxyadenosine 5'-monophosphate, Ribose 5-phosphate	cpd:C00361,cpd:C00362,cpd:C00020,cpd:C01367,cpd:C00360,cpd:C00117
map00130	Ubiquinone and other terpenoid-quinone biosynthesis	0.583915	2	4	63	212	Over	Homogentisic Acid, p-Coumaric acid	cpd:C00544,cpd:C00811
map00945	Stilbenoid, diarylheptanoid and gingerol biosynthesis	0.583915	2	4	63	212	Over	Curcumin, Chlorogenic Acid	cpd:C10443,cpd:C00852
map00620	Pyruvate metabolism	0.697239	3	8	63	212	Over	Malate, Phosphoenolpyruvic acid, Malic acid	cpd:C00711;cpd:C00149,cpd:C00074,cpd:C00711;cpd:C00149
map01230	Biosynthesis of amino acids	0.723032	9	26	63	212	Over	Phosphoenolpyruvic acid, 2-Oxoadipic acid, L-Argininosuccinate, Allysine, L-Saccharopine, L-Citrulline, L-Valine, D-Sedoheptulose 7-phosphate, Ribose 5-phosphate	cpd:C00074,cpd:C00322,cpd:C03406,cpd:C04076,cpd:C00449,cpd:C00327,cpd:C00183,cpd:C05382,cpd:C00117
map00020	Citrate cycle (TCA cycle)	0.727133	3	9	63	212	Over	Malate, Phosphoenolpyruvic acid, Malic acid	cpd:C00711;cpd:C00149,cpd:C00074,cpd:C00711;cpd:C00149
map00380	Tryptophan metabolism	0.727133	3	9	63	212	Over	2-Oxoadipic acid, Tryptamine, 2-Pyridinecarboxylic acid	cpd:C00322,cpd:C00398,cpd:C10164
map00052	Galactose metabolism	1	3	10	63	212	Over	D-Fructose 6-phosphate, Dulcitol, Raffinose	cpd:C00085,cpd:C01697,cpd:C00492
map00350	Tyrosine metabolism	1	3	10	63	212	Over	Homogentisic Acid, 3,4-Dihydroxyphenylacetic acid, p-Coumaric acid	cpd:C00544,cpd:C01161,cpd:C00811
map00941	Flavonoid biosynthesis	1	2	6	63	212	Over	Afzelechin, Chlorogenic Acid	cpd:C09320,cpd:C00852
map00051	Fructose and mannose metabolism	1	1	3	63	212	Over	D-Mannose 6-phosphate	cpd:C00275
map00100	Steroid biosynthesis	1	1	3	63	212	Over	Vitamin D3	cpd:C05443
map00280	Valine, leucine and isoleucine degradation	1	1	3	63	212	Over	L-Valine	cpd:C00183
map00730	Thiamine metabolism	1	1	3	63	212	Over	Thiamin	cpd:C00378
map00770	Pantothenate and CoA biosynthesis	1	1	3	63	212	Over	L-Valine	cpd:C00183
map00901	Indole alkaloid biosynthesis	1	1	3	63	212	Over	Tryptamine	cpd:C00398
map00908	Zeatin biosynthesis	1	1	3	63	212	Over	Adenosine 5'-monophosphate	cpd:C00020
Note:	(1) MapID: ID of the enriched KEGG Pathway
	(2) MapTitle: the name of the enriched KEGG Pathway
	(3) Pvalue: P value of enrichment analysis
	(4) x: The number of different metabolites related to the pathway
	(5) y: the number of background (all) metabolites related to the pathway
	(6) n: the number of different metabolites annotated by KEGG
	(7) N: the number of background (all) metabolites annotated by KEGG
	(8) Enrich Direct: Enrich Direct, Over represents enrichment, ie x/n＞y/N
	(9) MetaIDs: List of enriched metabolites
	(10) kegg_cpd_id: ID of KEGG database metabolite

## Sheet: T3vs CK
KEGG enrichment of differentially expressed metabolites_T3 vs CK
MapID	MapTitle	Pvalue	x	y	n	N	EnrichDirect	MetaIDs	kegg_cpd_id
map00710	Carbon fixation in photosynthetic organisms	0.00498518	8	11	67	212	Over	Malate, Phosphoenolpyruvic acid, D-Fructose 6-phosphate, D-Erythrose 4-phosphate, L-Alanine, Malic acid, D-Sedoheptulose 7-phosphate, Ribose 5-phosphate	cpd:C00711;cpd:C00149,cpd:C00074,cpd:C00085,cpd:C00279,cpd:C00041,cpd:C00711;cpd:C00149,cpd:C05382,cpd:C00117
map00944	Flavone and flavonol biosynthesis	0.0132657	6	8	67	212	Over	Rutin, Trifolin, 3,7-Di-O-methylquercetin, Astragalin, Luteolin 7-O-glucoside, Chrysoeriol	cpd:C05625,cpd:C12626,cpd:C01265,cpd:C12249,cpd:C03951,cpd:C04293
map00941	Flavonoid biosynthesis	0.0809356	4	6	67	212	Over	Afzelechin, (-)-Epicatechin, Dihydromyricetin, Chlorogenic Acid	cpd:C09320,cpd:C09727,cpd:C02906,cpd:C00852
map01200	Carbon metabolism	0.0889327	9	17	67	212	Over	Malate, Phosphoenolpyruvic acid, D-Fructose 6-phosphate, D-Erythrose 4-phosphate, 10-Formyl-THF, L-Alanine, Malic acid, D-Sedoheptulose 7-phosphate, Ribose 5-phosphate	cpd:C00711;cpd:C00149,cpd:C00074,cpd:C00085,cpd:C00279,cpd:C00234,cpd:C00041,cpd:C00711;cpd:C00149,cpd:C05382,cpd:C00117
map00440	Phosphonate and phosphinate metabolism	0.0942831	3	4	67	212	Over	Phosphoenolpyruvic acid, 2-Aminoethylphosphonate, Ribose 5-phosphate	cpd:C00074,cpd:C03557,cpd:C00117
map04122	Sulfur relay system	0.0988554	2	2	67	212	Over	Thiamin, L-Alanine	cpd:C00378,cpd:C00041
map00760	Nicotinate and nicotinamide metabolism	0.265465	4	8	67	212	Over	Trigonelline, beta-Nicotinamide mononucleotide, Nicotinic Acid, Niacinamide	cpd:C01004,cpd:C00455,cpd:C00253,cpd:C00153
map00450	Selenocompound metabolism	0.316038	1	1	67	212	Over	L-Alanine	cpd:C00041
map00670	One carbon pool by folate	0.316038	1	1	67	212	Over	10-Formyl-THF	cpd:C00234
map00900	Terpenoid backbone biosynthesis	0.316038	1	1	67	212	Over	Mevalonic acid	cpd:C00418
map00942	Anthocyanin biosynthesis	0.316038	1	1	67	212	Over	Cyanidin 3-O-glucoside	cpd:C08604
map00300	Lysine biosynthesis	0.328858	3	5	67	212	Over	2-Oxoadipic acid, Allysine, L-Saccharopine	cpd:C00322,cpd:C04076,cpd:C00449
map00940	Phenylpropanoid biosynthesis	0.378951	6	14	67	212	Over	Ferulic Acid, Caffeic Acid, Spermidine, Chlorogenic Acid, 2-Hydroxycinnamate, p-Coumaric acid	cpd:C01494,cpd:C01197;cpd:C01481,cpd:C00315,cpd:C00852,cpd:C01772,cpd:C00811
map00310	Lysine degradation	0.383001	3	6	67	212	Over	2-Oxoadipic acid, Allysine, L-Saccharopine	cpd:C00322,cpd:C04076,cpd:C00449
map00562	Inositol phosphate metabolism	0.53322	1	2	67	212	Over	D-Glucose 6-phosphate	cpd:C00092
map01502	Vancomycin resistance	0.53322	1	2	67	212	Over	L-Alanine	cpd:C00041
map00130	Ubiquinone and other terpenoid-quinone biosynthesis	0.592416	2	4	67	212	Over	Homogentisic Acid, p-Coumaric acid	cpd:C00544,cpd:C00811
map00945	Stilbenoid, diarylheptanoid and gingerol biosynthesis	0.592416	2	4	67	212	Over	Curcumin, Chlorogenic Acid	cpd:C10443,cpd:C00852
map01110	Biosynthesis of secondary metabolites	0.639519	27	79	67	212	Over	Malate, Phosphoenolpyruvic acid, Adenosine 5'-monophosphate, Rutin, D-Erythrose 4-phosphate, Ferulic Acid, Afzelechin, Mevalonic acid, 2,3-Dihydroxybenzoic acid, Astragalin, L-Argininosuccinate, Allysine, (-)-Epicatechin, Curcumin, Dihydromyricetin, Caffeic Acid, Nicotinic Acid, Tryptamine, Chlorogenic Acid, L-Saccharopine, 2-Hydroxycinnamate, p-Coumaric acid, Scopolamine, Malic acid, D-Mannose 6…	cpd:C00711;cpd:C00149,cpd:C00074,cpd:C00020,cpd:C05625,cpd:C00279,cpd:C01494,cpd:C09320,cpd:C00418,cpd:C00196,cpd:C12249,cpd:C03406,cpd:C04076,cpd:C09727,cpd:C10443,cpd:C02906,cpd:C01197;cpd:C01481,cpd:C00253,cpd:C00398,cpd:C00852,cpd:C00449,cpd:C01772,cpd:C00811,cpd:C01851,cpd:C00711;cpd:C00149,cpd:C00275,cpd:C05382,cpd:C00117
map00750	Vitamin B6 metabolism	0.652182	2	5	67	212	Over	D-Erythrose 4-phosphate, 4-Pyridoxate	cpd:C00279,cpd:C00847
map00950	Isoquinoline alkaloid biosynthesis	0.652182	2	5	67	212	Over	3,4-Dihydroxybenzaldehyde, p-Coumaric acid	cpd:C16700,cpd:C00811
map00500	Starch and sucrose metabolism	0.681193	3	7	67	212	Over	D-Glucose 6-phosphate, D-Fructose 6-phosphate, Trehalose 6-phosphate	cpd:C00092,cpd:C00085,cpd:C00689
map00620	Pyruvate metabolism	0.709705	3	8	67	212	Over	Malate, Phosphoenolpyruvic acid, Malic acid	cpd:C00711;cpd:C00149,cpd:C00074,cpd:C00711;cpd:C00149
map00960	Tropane, piperidine and pyridine alkaloid biosynthesis	0.709705	3	8	67	212	Over	Allysine, Nicotinic Acid, Scopolamine	cpd:C04076,cpd:C00253,cpd:C01851
map00230	Purine metabolism	0.804163	6	16	67	212	Over	dGDP, dGMP, Adenosine 5'-monophosphate, Adenosine-3'-monophosphate, 2'-Deoxyadenosine 5'-monophosphate, Ribose 5-phosphate	cpd:C00361,cpd:C00362,cpd:C00020,cpd:C01367,cpd:C00360,cpd:C00117
map01230	Biosynthesis of amino acids	0.898581	9	26	67	212	Over	Phosphoenolpyruvic acid, D-Erythrose 4-phosphate, 2-Oxoadipic acid, L-Argininosuccinate, Allysine, L-Saccharopine, L-Alanine, D-Sedoheptulose 7-phosphate, Ribose 5-phosphate	cpd:C00074,cpd:C00279,cpd:C00322,cpd:C03406,cpd:C04076,cpd:C00449,cpd:C00041,cpd:C05382,cpd:C00117
map00020	Citrate cycle (TCA cycle)	1	3	9	67	212	Over	Malate, Phosphoenolpyruvic acid, Malic acid	cpd:C00711;cpd:C00149,cpd:C00074,cpd:C00711;cpd:C00149
map00030	Pentose phosphate pathway	1	3	9	67	212	Over	D-Erythrose 4-phosphate, D-Sedoheptulose 7-phosphate, Ribose 5-phosphate	cpd:C00279,cpd:C05382,cpd:C00117
map00380	Tryptophan metabolism	1	3	9	67	212	Over	2-Oxoadipic acid, Tryptamine, 2-Pyridinecarboxylic acid	cpd:C00322,cpd:C00398,cpd:C10164
map00480	Glutathione metabolism	1	3	9	67	212	Over	5-Oxoproline, Spermidine, Oxidized glutathione	cpd:C01879,cpd:C00315,cpd:C00127
map00520	Amino sugar and nucleotide sugar metabolism	1	3	9	67	212	Over	D-Mannose 6-phosphate, D-Xylose, Fructose	cpd:C00275,cpd:C00181,cpd:C01496;cpd:C02336
map00051	Fructose and mannose metabolism	1	1	3	67	212	Over	D-Mannose 6-phosphate	cpd:C00275
map00730	Thiamine metabolism	1	1	3	67	212	Over	Thiamin	cpd:C00378
map00901	Indole alkaloid biosynthesis	1	1	3	67	212	Over	Tryptamine	cpd:C00398
map00908	Zeatin biosynthesis	1	1	3	67	212	Over	Adenosine 5'-monophosphate	cpd:C00020
Note:	(1) MapID: ID of the enriched KEGG Pathway
	(2) MapTitle: the name of the enriched KEGG Pathway
	(3) Pvalue: P value of enrichment analysis
	(4) x: The number of different metabolites related to the pathway
	(5) y: the number of background (all) metabolites related to the pathway
	(6) n: the number of different metabolites annotated by KEGG
	(7) N: the number of background (all) metabolites annotated by KEGG
	(8) Enrich Direct: Enrich Direct, Over represents enrichment, ie x/n＞y/N
	(9) MetaIDs: List of enriched metabolites
	(10) kegg_cpd_id: ID of KEGG database metabolite

## Sheet: T4 vs CK
KEGG enrichment of differentially expressed metabolites_T4 vs CK
MapID	MapTitle	Pvalue	x	y	n	N	EnrichDirect	MetaIDs	kegg_cpd_id
map00940	Phenylpropanoid biosynthesis	0.0132327	8	14	57	212	Over	Ferulic Acid, Coniferyl aldehyde, Caffeic Acid, 5-O-Caffeoylshikimic acid, Spermidine, Chlorogenic Acid, 2-Hydroxycinnamate, p-Coumaric acid	cpd:C01494,cpd:C02666,cpd:C01197;cpd:C01481,cpd:C10434,cpd:C00315,cpd:C00852,cpd:C01772,cpd:C00811
map00944	Flavone and flavonol biosynthesis	0.0341598	5	8	57	212	Over	Rutin, Trifolin, Astragalin, Luteolin 7-O-glucoside, Chrysoeriol	cpd:C05625,cpd:C12626,cpd:C12249,cpd:C03951,cpd:C04293
map00945	Stilbenoid, diarylheptanoid and gingerol biosynthesis	0.0602701	3	4	57	212	Over	Curcumin, 5-O-Caffeoylshikimic acid, Chlorogenic Acid	cpd:C10443,cpd:C10434,cpd:C00852
map00710	Carbon fixation in photosynthetic organisms	0.170191	5	11	57	212	Over	Malate, Phosphoenolpyruvic acid, D-Fructose 6-phosphate, Malic acid, D-Sedoheptulose 7-phosphate	cpd:C00711;cpd:C00149,cpd:C00074,cpd:C00085,cpd:C00711;cpd:C00149,cpd:C05382
map01110	Biosynthesis of secondary metabolites	0.172371	26	79	57	212	Over	Malate, Phosphoenolpyruvic acid, Flavin Adenine Dinucleotide, N-Acetyl-L-glutamic acid, Rutin, Vanillin, Ferulic Acid, Mevalonic acid, Astragalin, L-Argininosuccinate, Allysine, Curcumin, Coniferyl aldehyde, Caffeic Acid, 5-O-Caffeoylshikimic acid, Tryptamine, Chlorogenic Acid, L-Saccharopine, 2-Hydroxycinnamate, L-Citrulline, p-Coumaric acid, L-Valine, Scopolamine, Malic acid, D-Mannose 6-phosph…	cpd:C00711;cpd:C00149,cpd:C00074,cpd:C00016,cpd:C00624,cpd:C05625,cpd:C00755,cpd:C01494,cpd:C00418,cpd:C12249,cpd:C03406,cpd:C04076,cpd:C10443,cpd:C02666,cpd:C01197;cpd:C01481,cpd:C10434,cpd:C00398,cpd:C00852,cpd:C00449,cpd:C01772,cpd:C00327,cpd:C00811,cpd:C00183,cpd:C01851,cpd:C00711;cpd:C00149,cpd:C00275,cpd:C05382
map00620	Pyruvate metabolism	0.215029	4	8	57	212	Over	Malate, Phosphoenolpyruvic acid, Succinic acid, Malic acid	cpd:C00711;cpd:C00149,cpd:C00074,cpd:C00042,cpd:C00711;cpd:C00149
map00020	Citrate cycle (TCA cycle)	0.254435	4	9	57	212	Over	Malate, Phosphoenolpyruvic acid, Succinic acid, Malic acid	cpd:C00711;cpd:C00149,cpd:C00074,cpd:C00042,cpd:C00711;cpd:C00149
map00640	Propanoate metabolism	0.268868	1	1	57	212	Over	Succinic acid	cpd:C00042
map00670	One carbon pool by folate	0.268868	1	1	57	212	Over	10-Formyl-THF	cpd:C00234
map00900	Terpenoid backbone biosynthesis	0.268868	1	1	57	212	Over	Mevalonic acid	cpd:C00418
map00942	Anthocyanin biosynthesis	0.268868	1	1	57	212	Over	Cyanidin 3-O-glucoside	cpd:C08604
map00130	Ubiquinone and other terpenoid-quinone biosynthesis	0.293123	2	4	57	212	Over	Homogentisic Acid, p-Coumaric acid	cpd:C00544,cpd:C00811
map00440	Phosphonate and phosphinate metabolism	0.293123	2	4	57	212	Over	Phosphoenolpyruvic acid, 2-Aminoethylphosphonate	cpd:C00074,cpd:C03557
map00740	Riboflavin metabolism	0.293123	2	4	57	212	Over	Flavin Adenine Dinucleotide, Ribitol	cpd:C00016,cpd:C00474
map00920	Sulfur metabolism	0.293123	2	4	57	212	Over	Taurine, Succinic acid	cpd:C00245,cpd:C00042
map01100	Metabolic pathways	0.317334	43	147	57	212	Over	dGDP, Malate, D-Glucose 6-phosphate, Phosphoenolpyruvic acid, Flavin Adenine Dinucleotide, D-Fructose 6-phosphate, N-Acetyl-L-glutamic acid, Taurine, Homogentisic Acid, Rutin, Vanillin, Ferulic Acid, Trehalose 6-phosphate, Mevalonic acid, Vitamin D3, Creatine, L-Argininosuccinate, Allysine, Coniferyl aldehyde, Kynurenic acid, Caffeic Acid, 5-O-Caffeoylshikimic acid, beta-Nicotinamide mononucleoti…	cpd:C00361,cpd:C00711;cpd:C00149,cpd:C00092,cpd:C00074,cpd:C00016,cpd:C00085,cpd:C00624,cpd:C00245,cpd:C00544,cpd:C05625,cpd:C00755,cpd:C01494,cpd:C00689,cpd:C00418,cpd:C05443,cpd:C00300,cpd:C03406,cpd:C04076,cpd:C02666,cpd:C01717,cpd:C01197;cpd:C01481,cpd:C10434,cpd:C00455,cpd:C00315,cpd:C00234,cpd:C00398,cpd:C00378,cpd:C00331,cpd:C02714,cpd:C00449,cpd:C00153,cpd:C00847,cpd:C03557,cpd:C00360,cpd…
map00500	Starch and sucrose metabolism	0.389227	3	7	57	212	Over	D-Glucose 6-phosphate, D-Fructose 6-phosphate, Trehalose 6-phosphate	cpd:C00092,cpd:C00085,cpd:C00689
map01200	Carbon metabolism	0.40404	6	17	57	212	Over	Malate, Phosphoenolpyruvic acid, D-Fructose 6-phosphate, 10-Formyl-THF, Malic acid, D-Sedoheptulose 7-phosphate	cpd:C00711;cpd:C00149,cpd:C00074,cpd:C00085,cpd:C00234,cpd:C00711;cpd:C00149,cpd:C05382
map00220	Arginine biosynthesis	0.445884	3	8	57	212	Over	N-Acetyl-L-glutamic acid, L-Argininosuccinate, L-Citrulline	cpd:C00624,cpd:C03406,cpd:C00327
map00760	Nicotinate and nicotinamide metabolism	0.445884	3	8	57	212	Over	Succinic acid, beta-Nicotinamide mononucleotide, Niacinamide	cpd:C00042,cpd:C00455,cpd:C00153
map00562	Inositol phosphate metabolism	0.466378	1	2	57	212	Over	D-Glucose 6-phosphate	cpd:C00092
map04122	Sulfur relay system	0.466378	1	2	57	212	Over	Thiamin	cpd:C00378
map00300	Lysine biosynthesis	0.612577	2	5	57	212	Over	Allysine, L-Saccharopine	cpd:C04076,cpd:C00449
map00310	Lysine degradation	0.660865	2	6	57	212	Over	Allysine, L-Saccharopine	cpd:C04076,cpd:C00449
map00650	Butanoate metabolism	0.660865	2	6	57	212	Over	D-Malic acid, Succinic acid	cpd:C00497,cpd:C00042
map00941	Flavonoid biosynthesis	0.660865	2	6	57	212	Over	5-O-Caffeoylshikimic acid, Chlorogenic Acid	cpd:C10434,cpd:C00852
map00380	Tryptophan metabolism	0.704377	3	9	57	212	Over	Kynurenic acid, Tryptamine, Indole-3-pyruvate	cpd:C01717,cpd:C00398,cpd:C00331
map00630	Glyoxylate and dicarboxylate metabolism	0.704377	3	9	57	212	Over	Malate, Succinic acid, Malic acid	cpd:C00711;cpd:C00149,cpd:C00042,cpd:C00711;cpd:C00149
map00350	Tyrosine metabolism	0.73059	3	10	57	212	Over	Homogentisic Acid, Succinic acid, p-Coumaric acid	cpd:C00544,cpd:C00042,cpd:C00811
map01230	Biosynthesis of amino acids	0.809887	8	26	57	212	Over	Phosphoenolpyruvic acid, N-Acetyl-L-glutamic acid, L-Argininosuccinate, Allysine, L-Saccharopine, L-Citrulline, L-Valine, D-Sedoheptulose 7-phosphate	cpd:C00074,cpd:C00624,cpd:C03406,cpd:C04076,cpd:C00449,cpd:C00327,cpd:C00183,cpd:C05382
map00051	Fructose and mannose metabolism	1	1	3	57	212	Over	D-Mannose 6-phosphate	cpd:C00275
map00100	Steroid biosynthesis	1	1	3	57	212	Over	Vitamin D3	cpd:C05443
map00190	Oxidative phosphorylation	1	1	3	57	212	Over	Succinic acid	cpd:C00042
map00280	Valine, leucine and isoleucine degradation	1	1	3	57	212	Over	L-Valine	cpd:C00183
map00360	Phenylalanine metabolism	1	4	14	57	212	Over	Vanillin, Succinic acid, 2-Hydroxycinnamate, p-Coumaric acid	cpd:C00755,cpd:C00042,cpd:C01772,cpd:C00811
map00730	Thiamine metabolism	1	1	3	57	212	Over	Thiamin	cpd:C00378
map00770	Pantothenate and CoA biosynthesis	1	1	3	57	212	Over	L-Valine	cpd:C00183
map00901	Indole alkaloid biosynthesis	1	1	3	57	212	Over	Tryptamine	cpd:C00398
Note:	(1) MapID: ID of the enriched KEGG Pathway
	(2) MapTitle: the name of the enriched KEGG Pathway
	(3) Pvalue: P value of enrichment analysis
	(4) x: The number of different metabolites related to the pathway
	(5) y: the number of background (all) metabolites related to the pathway
	(6) n: the number of different metabolites annotated by KEGG
	(7) N: the number of background (all) metabolites annotated by KEGG
	(8) Enrich Direct: Enrich Direct, Over represents enrichment, ie x/n＞y/N
	(9) MetaIDs: List of enriched metabolites
	(10) kegg_cpd_id: ID of KEGG database metabolite

## Sheet: T5 vs CK
KEGG enrichment of differentially expressed metabolites_T5 vs CK
MapID	MapTitle	Pvalue	x	y	n	N	EnrichDirect	MetaIDs	kegg_cpd_id
map00300	Lysine biosynthesis	0.0440844	4	5	71	212	Over	2-Oxoadipic acid, Allysine, L-Saccharopine, alpha-Ketoglutaric acid	cpd:C00322,cpd:C04076,cpd:C00449,cpd:C00026
map00940	Phenylpropanoid biosynthesis	0.0760469	8	14	71	212	Over	Ferulic Acid, L-Tyrosine, Coniferyl aldehyde, Caffeic Acid, Spermidine, 2-Hydroxycinnamate, L-Phenylalanine, p-Coumaric acid	cpd:C01494,cpd:C00082,cpd:C02666,cpd:C01197;cpd:C01481,cpd:C00315,cpd:C01772,cpd:C00079,cpd:C00811
map00040	Pentose and glucuronate interconversions	0.0883983	6	10	71	212	Over	D-Arabitol, L-Arabitol, D-Xylose, alpha-Ketoglutaric acid, Ribitol, D-Glucose 1-phosphate	cpd:C01904,cpd:C00532,cpd:C00181,cpd:C00026,cpd:C00474,cpd:C00103
map00310	Lysine degradation	0.0985401	4	6	71	212	Over	Glutaric Acid, 2-Oxoadipic acid, Allysine, L-Saccharopine	cpd:C00489,cpd:C00322,cpd:C04076,cpd:C00449
map00130	Ubiquinone and other terpenoid-quinone biosynthesis	0.110392	3	4	71	212	Over	Homogentisic Acid, L-Tyrosine, p-Coumaric acid	cpd:C00544,cpd:C00082,cpd:C00811
map00944	Flavone and flavonol biosynthesis	0.121208	5	8	71	212	Over	Rutin, Trifolin, Astragalin, Luteolin 7-O-glucoside, Chrysoeriol	cpd:C05625,cpd:C12626,cpd:C12249,cpd:C03951,cpd:C04293
map00020	Citrate cycle (TCA cycle)	0.165631	5	9	71	212	Over	Malate, Phosphoenolpyruvic acid, Succinic acid, Malic acid, alpha-Ketoglutaric acid	cpd:C00711;cpd:C00149,cpd:C00074,cpd:C00042,cpd:C00711;cpd:C00149,cpd:C00026
map00500	Starch and sucrose metabolism	0.226724	4	7	71	212	Over	D-Glucose 6-phosphate, D-Fructose 6-phosphate, Trehalose 6-phosphate, D-Glucose 1-phosphate	cpd:C00092,cpd:C00085,cpd:C00689,cpd:C00103
map00360	Phenylalanine metabolism	0.240001	7	14	71	212	Over	3-Phenylpropanoic acid, Vanillin, L-Tyrosine, Succinic acid, 2-Hydroxycinnamate, L-Phenylalanine, p-Coumaric acid	cpd:C05629,cpd:C00755,cpd:C00082,cpd:C00042,cpd:C01772,cpd:C00079,cpd:C00811
map00660	C5-Branched dibasic acid metabolism	0.260306	2	3	71	212	Over	Citraconic Acid, alpha-Ketoglutaric acid	cpd:C02226,cpd:C00026
map00730	Thiamine metabolism	0.260306	2	3	71	212	Over	L-Tyrosine, Thiamin	cpd:C00082,cpd:C00378
map00640	Propanoate metabolism	0.334906	1	1	71	212	Over	Succinic acid	cpd:C00042
map00670	One carbon pool by folate	0.334906	1	1	71	212	Over	10-Formyl-THF	cpd:C00234
map00900	Terpenoid backbone biosynthesis	0.334906	1	1	71	212	Over	Mevalonic acid	cpd:C00418
map00942	Anthocyanin biosynthesis	0.334906	1	1	71	212	Over	Cyanidin 3-O-glucoside	cpd:C08604
map00650	Butanoate metabolism	0.404629	3	6	71	212	Over	D-Malic acid, Succinic acid, alpha-Ketoglutaric acid	cpd:C00497,cpd:C00042,cpd:C00026
map00620	Pyruvate metabolism	0.4459	4	8	71	212	Over	Malate, Phosphoenolpyruvic acid, Succinic acid, Malic acid	cpd:C00711;cpd:C00149,cpd:C00074,cpd:C00042,cpd:C00711;cpd:C00149
map00380	Tryptophan metabolism	0.486923	4	9	71	212	Over	2-Oxoadipic acid, Tryptamine, Xanthurenic acid, Indole-3-pyruvate	cpd:C00322,cpd:C00398,cpd:C02470,cpd:C00331
map00520	Amino sugar and nucleotide sugar metabolism	0.486923	4	9	71	212	Over	D-Mannose 6-phosphate, D-Xylose, Fructose, D-Glucose 1-phosphate	cpd:C00275,cpd:C00181,cpd:C01496;cpd:C02336,cpd:C00103
map00630	Glyoxylate and dicarboxylate metabolism	0.486923	4	9	71	212	Over	Malate, Succinic acid, Malic acid, alpha-Ketoglutaric acid	cpd:C00711;cpd:C00149,cpd:C00042,cpd:C00711;cpd:C00149,cpd:C00026
map00710	Carbon fixation in photosynthetic organisms	0.512728	5	11	71	212	Over	Malate, Phosphoenolpyruvic acid, D-Fructose 6-phosphate, Malic acid, D-Sedoheptulose 7-phosphate	cpd:C00711;cpd:C00149,cpd:C00074,cpd:C00085,cpd:C00711;cpd:C00149,cpd:C05382
map01110	Biosynthesis of secondary metabolites	0.538739	29	79	71	212	Over	Malate, Phosphoenolpyruvic acid, Flavin Adenine Dinucleotide, N-Acetyl-L-glutamic acid, Rutin, Vanillin, Ferulic Acid, Mevalonic acid, 2,3-Dihydroxybenzoic acid, Astragalin, Allysine, Xanthine, Curcumin, trans-Zeatin riboside, Dihydromyricetin, Coniferyl aldehyde, Caffeic Acid, Histamine, Tryptamine, L-Saccharopine, 2-Hydroxycinnamate, L-Phenylalanine, L-Citrulline, p-Coumaric acid, Scopolamine, …	cpd:C00711;cpd:C00149,cpd:C00074,cpd:C00016,cpd:C00624,cpd:C05625,cpd:C00755,cpd:C01494,cpd:C00418,cpd:C00196,cpd:C12249,cpd:C04076,cpd:C00385,cpd:C10443,cpd:C16431,cpd:C02906,cpd:C02666,cpd:C01197;cpd:C01481,cpd:C00388,cpd:C00398,cpd:C00449,cpd:C01772,cpd:C00079,cpd:C00327,cpd:C00811,cpd:C01851,cpd:C00711;cpd:C00149,cpd:C00275,cpd:C05382,cpd:C00103
map00440	Phosphonate and phosphinate metabolism	0.603086	2	4	71	212	Over	Phosphoenolpyruvic acid, 2-Aminoethylphosphonate	cpd:C00074,cpd:C03557
map00740	Riboflavin metabolism	0.603086	2	4	71	212	Over	Flavin Adenine Dinucleotide, Ribitol	cpd:C00016,cpd:C00474
map00920	Sulfur metabolism	0.603086	2	4	71	212	Over	Taurine, Succinic acid	cpd:C00245,cpd:C00042
map00052	Galactose metabolism	0.734872	4	10	71	212	Over	D-Fructose 6-phosphate, Dulcitol, Raffinose, D-Glucose 1-phosphate	cpd:C00085,cpd:C01697,cpd:C00492,cpd:C00103
map00350	Tyrosine metabolism	0.734872	4	10	71	212	Over	Homogentisic Acid, L-Tyrosine, Succinic acid, p-Coumaric acid	cpd:C00544,cpd:C00082,cpd:C00042,cpd:C00811
map01100	Metabolic pathways	0.932375	50	147	71	212	Over	dGDP, Malate, D-Glucose 6-phosphate, Phosphoenolpyruvic acid, Flavin Adenine Dinucleotide, D-Fructose 6-phosphate, N-Acetyl-L-glutamic acid, Citraconic Acid, Taurine, Homogentisic Acid, Rutin, Vanillin, Ferulic Acid, Trehalose 6-phosphate, Mevalonic acid, Vitamin D3, 2-Oxoadipic acid, Creatine, L-Tyrosine, Allysine, Xanthine, Coniferyl aldehyde, Caffeic Acid, Spermidine, Spermine, Histamine, O-Ph…	cpd:C00361,cpd:C00711;cpd:C00149,cpd:C00092,cpd:C00074,cpd:C00016,cpd:C00085,cpd:C00624,cpd:C02226,cpd:C00245,cpd:C00544,cpd:C05625,cpd:C00755,cpd:C01494,cpd:C00689,cpd:C00418,cpd:C05443,cpd:C00322,cpd:C00300,cpd:C00082,cpd:C04076,cpd:C00385,cpd:C02666,cpd:C01197;cpd:C01481,cpd:C00315,cpd:C00750,cpd:C00388,cpd:C00588,cpd:C00234,cpd:C00398,cpd:C00378,cpd:C00331,cpd:C02714,cpd:C00449,cpd:C00847,cpd…
map01200	Carbon metabolism	1	6	17	71	212	Over	Malate, Phosphoenolpyruvic acid, D-Fructose 6-phosphate, 10-Formyl-THF, Malic acid, D-Sedoheptulose 7-phosphate	cpd:C00711;cpd:C00149,cpd:C00074,cpd:C00085,cpd:C00234,cpd:C00711;cpd:C00149,cpd:C05382
map00010	Glycolysis / Gluconeogenesis	1	2	5	71	212	Over	Phosphoenolpyruvic acid, D-Glucose 1-phosphate	cpd:C00074,cpd:C00103
map00220	Arginine biosynthesis	1	3	8	71	212	Over	N-Acetyl-L-glutamic acid, L-Citrulline, alpha-Ketoglutaric acid	cpd:C00624,cpd:C00327,cpd:C00026
map00232	Caffeine metabolism	1	1	2	71	212	Over	Xanthine	cpd:C00385
map00340	Histidine metabolism	1	2	5	71	212	Over	Histamine, alpha-Ketoglutaric acid	cpd:C00388,cpd:C00026
map00410	beta-Alanine metabolism	1	2	5	71	212	Over	Spermidine, Spermine	cpd:C00315,cpd:C00750
map00430	Taurine and hypotaurine metabolism	1	2	5	71	212	Over	Taurine, alpha-Ketoglutaric acid	cpd:C00245,cpd:C00026
map00562	Inositol phosphate metabolism	1	1	2	71	212	Over	D-Glucose 6-phosphate	cpd:C00092
map00950	Isoquinoline alkaloid biosynthesis	1	2	5	71	212	Over	L-Tyrosine, p-Coumaric acid	cpd:C00082,cpd:C00811
map00960	Tropane, piperidine and pyridine alkaloid biosynthesis	1	3	8	71	212	Over	Allysine, L-Phenylalanine, Scopolamine	cpd:C04076,cpd:C00079,cpd:C01851
map00965	Betalain biosynthesis	1	1	2	71	212	Over	L-Tyrosine	cpd:C00082
map01210	2-Oxocarboxylic acid metabolism	1	4	11	71	212	Over	N-Acetyl-L-glutamic acid, Citraconic Acid, 2-Oxoadipic acid, L-Phenylalanine	cpd:C00624,cpd:C02226,cpd:C00322,cpd:C00079
map04122	Sulfur relay system	1	1	2	71	212	Over	Thiamin	cpd:C00378
Note:	(1) MapID: ID of the enriched KEGG Pathway
	(2) MapTitle: the name of the enriched KEGG Pathway
	(3) Pvalue: P value of enrichment analysis
	(4) x: The number of different metabolites related to the pathway
	(5) y: the number of background (all) metabolites related to the pathway
	(6) n: the number of different metabolites annotated by KEGG
	(7) N: the number of background (all) metabolites annotated by KEGG
	(8) Enrich Direct: Enrich Direct, Over represents enrichment, ie x/n＞y/N
	(9) MetaIDs: List of enriched metabolites
	(10) kegg_cpd_id: ID of KEGG database metabolite
